# Supplementary material for: Beyond Post hoc Explanations: A Comprehensive Framework for Accountable AI in Medical Imaging Through Transparency, Interpretability, and Explainability
Source: Bioengineering (Basel). 2025 Aug 15;12(8):879. doi: 10.3390/bioengineering12080879 (PMC12383817; doi:10.3390/bioengineering12080879)
Supplement: Supplementary file 1 [file bioengineering-12-00879-s001.zip]

Archive with 1 entries (1 files):
- bioengineering-3755157-supplementary.pdf
